# Supplementary material for: Dinuclear gold-catalyzed divergent dechlorinative radical borylation of gem-dichloroalkanes
Source: Nat Commun. 2024 May 2;15:3721. doi: 10.1038/s41467-024-48085-8 (PMC11066019; doi:10.1038/s41467-024-48085-8)
Supplement: Supplementary file 3 — Source Data [file 41467_2024_48085_MOESM3_ESM.xlsx]

## Sheet: Sheet1
75
C	27.9441	10.4049	20.8808
C	27.4914	11.588	21.5176
C	28.2066	12.1598	22.5715
C	29.396	11.5165	22.987
C	29.8426	10.3435	22.3583
C	29.1171	9.7671	21.2901
H	27.8619	13.0881	23.0479
H	29.9797	11.9487	23.814
H	30.7729	9.8635	22.6984
H	29.4609	8.85347	20.7836
C	25.8837	11.2862	16.2119
C	24.9608	10.2382	16.4563
C	24.5608	9.37864	15.4305
C	25.118	9.57918	14.1455
C	26.0394	10.6111	13.9081
C	26.437	11.4866	14.9459
H	23.8394	8.57057	15.6228
H	24.8211	8.91343	13.3209
H	26.4598	10.7451	12.8997
H	27.1565	12.3004	14.7709
B	25.9763	11.0245	19.9266
B	25.2517	11.4022	18.4064
O	27.1125	10.0726	19.8624
O	26.3589	12.0428	20.9164
O	26.1039	11.994	17.3469
O	24.5955	10.2297	17.7607
N	23.3765	8.34539	20.4157
C	22.2773	9.00981	21.1314
C	21.5411	10.0658	20.3052
H	22.7175	9.48416	22.0314
H	21.5903	8.21215	21.4789
H	20.7733	10.5556	20.9375
H	22.24	10.8439	19.9393
H	21.0286	9.62353	19.4291
C	23.1536	7.0537	19.7603
C	22.3048	7.15326	18.4931
H	22.6905	6.36608	20.4993
H	24.1512	6.6357	19.5175
H	22.262	6.16819	17.9876
H	21.2644	7.46105	18.7156
H	22.7459	7.89446	17.7974
C	24.532	8.98855	20.2324
H	25.3114	8.46311	19.6443
O	24.7538	10.1424	20.698
76
Au	22.9713	16.2838	17.9377
Au	24.9813	15.268	19.905
P	24.4841	16.2402	16.1655
P	26.6504	15.8959	18.3914
P	23.286	15.2746	21.5277
P	21.1363	15.6899	19.2689
C	23.9361	15.1583	14.7453
C	23.5976	13.7518	15.2667
H	24.4712	13.2902	15.7603
H	22.8317	13.846	16.0665
C	23.088	12.8325	14.1531
H	22.8411	11.8408	14.5852
H	23.9079	12.6457	13.4252
C	21.883	13.4413	13.4293
H	21.5489	12.7842	12.599
H	21.0259	13.5125	14.1359
C	22.2133	14.8416	12.9012
H	21.3266	15.3008	12.4154
H	22.9943	14.759	12.1119
C	22.7267	15.7697	14.0124
H	21.918	15.9503	14.7561
H	22.9827	16.758	13.5818
C	24.9018	17.9246	15.4807
C	23.6933	18.8809	15.4533
H	22.9228	18.5103	14.7441
H	23.2354	18.9112	16.4646
C	24.1392	20.2898	15.0389
H	24.7908	20.7042	15.841
H	23.2572	20.9611	14.9806
C	24.9048	20.2878	13.7098
H	24.2184	19.969	12.8928
H	25.241	21.3138	13.4514
C	26.1035	19.332	13.7573
H	26.8413	19.7061	14.5022
H	26.6286	19.3112	12.7794
C	25.6725	17.9105	14.1503
H	26.5612	17.2462	14.2131
H	25.0273	17.4916	13.3478
C	26.8555	17.7417	18.4765
C	27.8445	18.3495	17.4685
H	28.8777	18.0172	17.7141
H	27.6471	17.9979	16.4344
C	27.784	19.885	17.5234
H	26.7766	20.2154	17.1849
H	28.5144	20.3182	16.8078
C	28.035	20.412	18.9425
H	29.0896	20.1946	19.2277
H	27.928	21.5169	18.964
C	27.0894	19.7587	19.9586
H	26.0362	20.0432	19.7412
H	27.3164	20.1136	20.986
C	27.1785	18.2283	19.8999
H	28.1995	17.8961	20.1946
H	26.4643	17.7718	20.6139
C	28.362	15.1801	18.6234
C	28.5751	14.8477	20.1146
H	28.3534	15.7311	20.7483
H	27.8414	14.0649	20.4029
C	30.001	14.3434	20.3702
H	30.1155	14.0808	21.4415
H	30.725	15.1637	20.1583
C	30.324	13.1295	19.4926
H	31.3689	12.7952	19.6627
H	29.6728	12.2829	19.7993
C	30.0958	13.4427	18.0093
H	30.2817	12.5418	17.3876
H	30.8319	14.2109	17.6776
C	28.6732	13.958	17.7431
H	27.9347	13.1541	17.9427
H	28.5676	14.2155	16.6686
C	23.0615	16.9952	22.1794
C	24.3561	17.5922	22.7588
H	25.1974	17.4031	22.0619
H	24.6101	17.0947	23.7214
C	24.1723	19.0972	22.9911
H	25.107	19.5378	23.3976
H	23.9873	19.5749	22.0038
C	22.9939	19.3673	23.9356
H	23.2304	18.9587	24.9446
H	22.8422	20.4591	24.0691
C	21.7044	18.7148	23.4202
H	21.4044	19.2119	22.471
H	20.8707	18.8701	24.1371
C	21.8895	17.2121	23.1471
H	22.091	16.6844	24.1065
H	20.9477	16.7853	22.7469
C	23.5151	14.123	22.9809
C	23.0361	12.6867	22.6945
H	23.5789	12.2889	21.8103
H	21.9557	12.6769	22.4446
C	23.2858	11.7767	23.9061
H	22.6573	12.1209	24.759
H	22.9481	10.7449	23.6724
C	24.7592	11.776	24.3249
H	25.3702	11.3399	23.5057
H	24.9087	11.1325	25.2172
C	25.2422	13.2027	24.6054
H	26.3219	13.2019	24.8632
H	24.7076	13.6104	25.4936
C	25.0006	14.1194	23.3987
H	25.3487	15.1479	23.6205
H	25.593	13.758	22.5309
C	19.8565	14.5872	18.439
C	20.0837	13.0847	18.6821
H	21.1141	12.8115	18.3638
H	20.0161	12.8534	19.7644
C	19.0627	12.2286	17.9196
H	18.0448	12.413	18.3321
H	19.2814	11.1543	18.0948
C	19.0615	12.5426	16.42
H	20.0493	12.2644	15.9883
H	18.3021	11.9276	15.8934
C	18.81	14.0348	16.1781
H	17.7814	14.2964	16.5142
H	18.8524	14.2694	15.0933
C	19.8324	14.8968	16.9284
H	19.6399	15.975	16.7526
H	20.8503	14.7014	16.527
C	20.2108	17.1942	19.8594
C	18.9673	16.9325	20.7224
H	18.19	16.4254	20.1087
H	19.1948	16.2456	21.5652
C	18.3957	18.2542	21.261
H	19.1327	18.7047	21.9614
H	17.4793	18.0555	21.8551
C	18.1006	19.2465	20.1286
H	17.2686	18.8475	19.505
H	17.7405	20.2096	20.5475
C	19.3294	19.4708	19.238
H	20.1378	19.9706	19.8167
H	19.0798	20.1508	18.3968
C	19.886	18.1488	18.6953
H	19.1368	17.6786	18.0197
H	20.8085	18.3351	18.1079
C	26.1316	15.5153	16.6492
H	26.9116	15.8024	15.9139
H	26.0193	14.4097	16.6297
C	21.6544	14.7767	20.7989
H	20.8507	14.7619	21.5639
H	21.84	13.7375	20.4598
Cl	23.4691	18.757	19.1605
Cl	23.7337	12.7469	18.7316
H	24.7971	15.0934	14.0405
H	25.5802	18.3227	16.2629
H	25.8185	18.1068	18.2744
H	29.0567	16.0032	18.3378
H	22.882	17.5602	21.2298
H	22.9001	14.5486	23.8077
H	18.8746	14.8717	18.8798
H	20.9839	17.7111	20.4696
C	27.9441	10.4049	20.8808
C	27.4914	11.588	21.5176
C	28.2066	12.1598	22.5715
C	29.396	11.5165	22.987
C	29.8426	10.3435	22.3583
C	29.1171	9.7671	21.2901
H	27.8619	13.0881	23.0479
H	29.9797	11.9487	23.814
H	30.7729	9.8635	22.6984
H	29.4609	8.85347	20.7836
C	25.8837	11.2862	16.2119
C	24.9608	10.2382	16.4563
C	24.5608	9.37864	15.4305
C	25.118	9.57918	14.1455
C	26.0394	10.6111	13.9081
C	26.437	11.4866	14.9459
H	23.8394	8.57057	15.6228
H	24.8211	8.91343	13.3209
H	26.4598	10.7451	12.8997
H	27.1565	12.3004	14.7709
B	25.9763	11.0245	19.9266
B	25.2517	11.4022	18.4064
O	27.1125	10.0726	19.8624
O	26.3589	12.0428	20.9164
O	26.1039	11.994	17.3469
O	24.5955	10.2297	17.7607
N	23.3765	8.34539	20.4157
C	22.2773	9.00981	21.1314
C	21.5411	10.0658	20.3052
H	22.7175	9.48416	22.0314
H	21.5903	8.21215	21.4789
H	20.7733	10.5556	20.9375
H	22.24	10.8439	19.9393
H	21.0286	9.62353	19.4291
C	23.1536	7.0537	19.7603
C	22.3048	7.15326	18.4931
H	22.6905	6.36608	20.4993
H	24.1512	6.6357	19.5175
H	22.262	6.16819	17.9876
H	21.2644	7.46105	18.7156
H	22.7459	7.89446	17.7974
C	24.532	8.98855	20.2324
H	25.3114	8.46311	19.6443
O	24.7538	10.1424	20.698
PC1
Au	22.9713	16.2838	17.9377
Au	24.9813	15.268	19.905
P	24.4841	16.2402	16.1655
P	26.6504	15.8959	18.3914
P	23.286	15.2746	21.5277
P	21.1363	15.6899	19.2689
C	23.9361	15.1583	14.7453
C	23.5976	13.7518	15.2667
H	24.4712	13.2902	15.7603
H	22.8317	13.846	16.0665
C	23.088	12.8325	14.1531
H	22.8411	11.8408	14.5852
H	23.9079	12.6457	13.4252
C	21.883	13.4413	13.4293
H	21.5489	12.7842	12.599
H	21.0259	13.5125	14.1359
C	22.2133	14.8416	12.9012
H	21.3266	15.3008	12.4154
H	22.9943	14.759	12.1119
C	22.7267	15.7697	14.0124
H	21.918	15.9503	14.7561
H	22.9827	16.758	13.5818
C	24.9018	17.9246	15.4807
C	23.6933	18.8809	15.4533
H	22.9228	18.5103	14.7441
H	23.2354	18.9112	16.4646
C	24.1392	20.2898	15.0389
H	24.7908	20.7042	15.841
H	23.2572	20.9611	14.9806
C	24.9048	20.2878	13.7098
H	24.2184	19.969	12.8928
H	25.241	21.3138	13.4514
C	26.1035	19.332	13.7573
H	26.8413	19.7061	14.5022
H	26.6286	19.3112	12.7794
C	25.6725	17.9105	14.1503
H	26.5612	17.2462	14.2131
H	25.0273	17.4916	13.3478
C	26.8555	17.7417	18.4765
C	27.8445	18.3495	17.4685
H	28.8777	18.0172	17.7141
H	27.6471	17.9979	16.4344
C	27.784	19.885	17.5234
H	26.7766	20.2154	17.1849
H	28.5144	20.3182	16.8078
C	28.035	20.412	18.9425
H	29.0896	20.1946	19.2277
H	27.928	21.5169	18.964
C	27.0894	19.7587	19.9586
H	26.0362	20.0432	19.7412
H	27.3164	20.1136	20.986
C	27.1785	18.2283	19.8999
H	28.1995	17.8961	20.1946
H	26.4643	17.7718	20.6139
C	28.362	15.1801	18.6234
C	28.5751	14.8477	20.1146
H	28.3534	15.7311	20.7483
H	27.8414	14.0649	20.4029
C	30.001	14.3434	20.3702
H	30.1155	14.0808	21.4415
H	30.725	15.1637	20.1583
C	30.324	13.1295	19.4926
H	31.3689	12.7952	19.6627
H	29.6728	12.2829	19.7993
C	30.0958	13.4427	18.0093
H	30.2817	12.5418	17.3876
H	30.8319	14.2109	17.6776
C	28.6732	13.958	17.7431
H	27.9347	13.1541	17.9427
H	28.5676	14.2155	16.6686
C	23.0615	16.9952	22.1794
C	24.3561	17.5922	22.7588
H	25.1974	17.4031	22.0619
H	24.6101	17.0947	23.7214
C	24.1723	19.0972	22.9911
H	25.107	19.5378	23.3976
H	23.9873	19.5749	22.0038
C	22.9939	19.3673	23.9356
H	23.2304	18.9587	24.9446
H	22.8422	20.4591	24.0691
C	21.7044	18.7148	23.4202
H	21.4044	19.2119	22.471
H	20.8707	18.8701	24.1371
C	21.8895	17.2121	23.1471
H	22.091	16.6844	24.1065
H	20.9477	16.7853	22.7469
C	23.5151	14.123	22.9809
C	23.0361	12.6867	22.6945
H	23.5789	12.2889	21.8103
H	21.9557	12.6769	22.4446
C	23.2858	11.7767	23.9061
H	22.6573	12.1209	24.759
H	22.9481	10.7449	23.6724
C	24.7592	11.776	24.3249
H	25.3702	11.3399	23.5057
H	24.9087	11.1325	25.2172
C	25.2422	13.2027	24.6054
H	26.3219	13.2019	24.8632
H	24.7076	13.6104	25.4936
C	25.0006	14.1194	23.3987
H	25.3487	15.1479	23.6205
H	25.593	13.758	22.5309
C	19.8565	14.5872	18.439
C	20.0837	13.0847	18.6821
H	21.1141	12.8115	18.3638
H	20.0161	12.8534	19.7644
C	19.0627	12.2286	17.9196
H	18.0448	12.413	18.3321
H	19.2814	11.1543	18.0948
C	19.0615	12.5426	16.42
H	20.0493	12.2644	15.9883
H	18.3021	11.9276	15.8934
C	18.81	14.0348	16.1781
H	17.7814	14.2964	16.5142
H	18.8524	14.2694	15.0933
C	19.8324	14.8968	16.9284
H	19.6399	15.975	16.7526
H	20.8503	14.7014	16.527
C	20.2108	17.1942	19.8594
C	18.9673	16.9325	20.7224
H	18.19	16.4254	20.1087
H	19.1948	16.2456	21.5652
C	18.3957	18.2542	21.261
H	19.1327	18.7047	21.9614
H	17.4793	18.0555	21.8551
C	18.1006	19.2465	20.1286
H	17.2686	18.8475	19.505
H	17.7405	20.2096	20.5475
C	19.3294	19.4708	19.238
H	20.1378	19.9706	19.8167
H	19.0798	20.1508	18.3968
C	19.886	18.1488	18.6953
H	19.1368	17.6786	18.0197
H	20.8085	18.3351	18.1079
C	26.1316	15.5153	16.6492
H	26.9116	15.8024	15.9139
H	26.0193	14.4097	16.6297
C	21.6544	14.7767	20.7989
H	20.8507	14.7619	21.5639
H	21.84	13.7375	20.4598
Cl	23.4691	18.757	19.1605
Cl	23.7337	12.7469	18.7316
H	24.7971	15.0934	14.0405
H	25.5802	18.3227	16.2629
H	25.8185	18.1068	18.2744
H	29.0567	16.0032	18.3378
H	22.882	17.5602	21.2298
H	22.9001	14.5486	23.8077
H	18.8746	14.8717	18.8798
H	20.9839	17.7111	20.4696
INT-1
C	2.15133	0.804952	0.729857
C	0.835528	1.3529	0.724162
C	0.183092	1.66544	1.92109
C	0.859284	1.41146	3.14096
C	2.15293	0.866888	3.14762
C	2.81836	0.557249	1.93472
H	-0.835084	2.0836	1.90499
H	0.357231	1.64155	4.09357
H	2.6599	0.671871	4.10542
H	3.83113	0.125881	1.9304
B	1.41145	0.87959	-1.4736
O	0.371811	1.47689	-0.532236
O	2.57901	0.56529	-0.524004
C	0.863353	-0.450486	-2.1732
C	0.040324	-1.4171	-1.379
H	1.27137	-0.819716	-3.13555
C	0.903204	-2.38109	-0.496312
H	-0.618619	-0.845466	-0.690318
H	-0.634319	-2.03757	-2.01126
H	1.34715	-3.16921	-1.1397
H	1.742	-1.79473	-0.072385
C	0.107095	-2.99592	0.626955
C	-0.043508	-2.29756	1.84678
C	-0.556228	-4.23179	0.477773
C	-0.828665	-2.82269	2.8845
H	0.465808	-1.32842	1.97819
C	-1.34236	-4.76049	1.5153
H	-0.449071	-4.78947	-0.466975
C	-1.4821	-4.05723	2.72356
H	-0.928426	-2.26376	3.82832
H	-1.84753	-5.72973	1.38017
H	-2.09624	-4.47102	3.53819
C	-2.13409	1.19996	-2.51728
H	-1.06709	0.888656	-2.69107
O	-3.03178	0.38684	-2.2733
N	-2.29623	2.55236	-2.59602
C	-3.59895	3.14994	-2.37858
H	-3.58362	3.82812	-1.49777
H	-3.917	3.74315	-3.26286
H	-4.32398	2.33443	-2.20065
C	-1.17555	3.43697	-2.8463
H	-1.05012	4.15676	-2.00819
H	-0.242088	2.84854	-2.9289
H	-1.32928	4.02232	-3.77919
F	1.84293	1.87571	-2.39725
INT-2
C	2.02888	0.747162	1.2069
C	0.835541	1.24305	1.80824
C	0.673255	1.22333	3.19782
C	1.72198	0.691627	3.98964
C	2.89683	0.203522	3.3969
C	3.06542	0.228053	1.98944
H	-0.253737	1.603	3.65428
H	1.60785	0.660766	5.08445
H	3.6986	-0.208908	4.02899
H	3.97979	-0.159469	1.51451
B	0.590702	1.39965	-0.489421
O	-0.033407	1.66837	0.873163
O	1.95951	0.828189	-0.135871
C	-0.332075	0.397937	-1.37015
C	-0.747898	-0.887845	-0.6377
H	0.169688	0.147783	-2.3342
C	0.382558	-1.93393	-0.502847
H	-1.09424	-0.614509	0.383239
H	-1.62009	-1.38072	-1.12432
H	0.538919	-2.4337	-1.48316
H	1.32329	-1.40157	-0.262108
C	0.101728	-2.9637	0.564433
C	0.412512	-2.68597	1.91533
C	-0.521954	-4.19255	0.263892
C	0.111003	-3.60841	2.92901
H	0.902018	-1.73079	2.16804
C	-0.825092	-5.11906	1.276
H	-0.769768	-4.42667	-0.784446
C	-0.509901	-4.83003	2.61402
H	0.366919	-3.37248	3.97401
H	-1.30853	-6.07425	1.01741
H	-0.744094	-5.55538	3.40845
C	-2.98513	3.01878	-2.23901
H	-1.24927	0.964363	-1.65395
O	-4.11963	2.91976	-1.80893
N	-2.53685	3.11864	-3.49643
C	-3.4593	3.12211	-4.63382
H	-3.36018	4.06543	-5.2108
H	-3.23922	2.27179	-5.31283
H	-4.49315	3.03091	-4.25447
C	-1.11419	3.23416	-3.78362
H	-0.900519	4.19255	-4.30361
H	-0.538591	3.18445	-2.8407
H	-0.787112	2.40356	-4.44487
F	0.798042	2.65281	-1.15379
INT-3
C	0.500515	3.39599	-0.192068
C	0.254699	2.60563	0.951547
C	-0.387312	3.1199	2.07868
C	-0.781962	4.4719	2.01839
C	-0.534686	5.26203	0.8766
C	0.117248	4.73629	-0.257416
H	-0.577525	2.49349	2.96121
H	-1.2953	4.91885	2.88249
H	-0.858482	6.31324	0.868395
H	0.309598	5.34179	-1.15397
B	1.23305	1.3369	-0.585978
O	0.714102	1.33564	0.729446
O	1.11366	2.62899	-1.14826
C	1.77984	0.112659	-1.28621
C	1.75719	-1.2584	-0.701104
H	2.19163	0.205506	-2.30743
C	1.11536	-2.31654	-1.63798
H	2.80089	-1.59457	-0.486264
H	1.222	-1.26178	0.27054
H	0.090712	-1.97925	-1.89749
H	1.69248	-2.36131	-2.58505
C	1.04985	-3.68381	-0.998802
C	2.03096	-4.66149	-1.26216
C	0.019624	-3.98746	-0.081636
C	1.98351	-5.91652	-0.632726
H	2.84025	-4.43642	-1.97571
C	-0.028263	-5.24108	0.548119
H	-0.741846	-3.2185	0.13266
C	0.952609	-6.21049	0.274913
H	2.75494	-6.67014	-0.854932
H	-0.840054	-5.46575	1.25769
H	0.912531	-7.19428	0.767363
C	-1.87714	-0.179089	-0.318859
H	-1.33221	-0.109203	-1.29983
O	-1.80456	-1.17128	0.411832
N	-2.59468	0.947677	-0.057278
C	-2.6527	2.0517	-0.996728
H	-3.68206	2.18627	-1.39355
H	-2.34186	2.99885	-0.508286
H	-1.9701	1.85474	-1.84577
C	-3.37244	1.05859	1.16346
H	-4.45517	1.15501	0.934486
H	-3.20344	0.14647	1.76393
H	-3.05633	1.95084	1.74343
INT-4
C	0.108168	3.25964	-0.113427
C	0.348339	2.48751	1.03853
C	0.142239	2.9912	2.3216
C	-0.327977	4.31861	2.40969
C	-0.571411	5.09105	1.25701
C	-0.354682	4.57262	-0.037611
H	0.329344	2.37718	3.21349
H	-0.50928	4.75741	3.40193
H	-0.938639	6.12223	1.36547
H	-0.541218	5.16695	-0.943061
B	0.76839	1.23848	-0.745819
O	0.770773	1.23426	0.656815
O	0.375607	2.49773	-1.22893
C	1.1171	0.005629	-1.63762
C	1.23674	-1.31508	-0.865383
H	2.04373	0.216686	-2.21892
C	1.29931	-2.55303	-1.77593
H	2.13314	-1.29484	-0.208888
H	0.364562	-1.41753	-0.187444
H	0.422116	-2.52618	-2.45997
H	2.20173	-2.50421	-2.42141
C	1.28758	-3.85251	-1.00367
C	2.42729	-4.67867	-0.931437
C	0.127562	-4.25115	-0.302267
C	2.41124	-5.87165	-0.188838
H	3.34122	-4.38145	-1.47069
C	0.106965	-5.44085	0.440757
H	-0.769952	-3.61206	-0.338336
C	1.25015	-6.25741	0.499859
H	3.31217	-6.50342	-0.149054
H	-0.808543	-5.73532	0.977083
H	1.23437	-7.19212	1.08105
C	-2.23713	0.072699	-0.459366
H	0.315472	-0.073513	-2.40719
O	-2.00188	-0.835896	0.316731
N	-2.741	1.2944	-0.249154
C	-3.02317	2.18548	-1.36636
H	-4.11796	2.33152	-1.48358
H	-2.55354	3.17523	-1.19471
H	-2.61415	1.7448	-2.29327
C	-3.14731	1.73844	1.08808
H	-4.25031	1.8534	1.14134
H	-2.81984	0.985275	1.82689
H	-2.67328	2.71295	1.32308
INT-5
C	0.42602	2.84841	0.855316
C	-0.388058	3.51813	-0.084692
C	-0.472551	4.91041	-0.125456
C	0.295167	5.61948	0.821047
C	1.10814	4.95138	1.75921
C	1.18985	3.54421	1.79353
H	-1.10919	5.42134	-0.861324
H	0.257264	6.71892	0.825945
H	1.69258	5.53946	2.48229
H	1.82059	3.01381	2.52064
B	-0.602614	1.33301	-0.390355
O	-1.01492	2.59604	-0.880524
O	0.321273	1.49715	0.66594
C	-1.00802	0.00072	-0.987989
C	-0.548317	-1.32663	-0.489263
H	-1.69518	-0.015622	-1.85362
C	0.032051	-2.24232	-1.60001
H	0.198939	-1.21071	0.323427
H	-1.41183	-1.8706	-0.03302
H	-0.738482	-2.38004	-2.38752
H	0.890901	-1.72465	-2.07471
C	0.471145	-3.58424	-1.06397
C	1.79281	-3.78529	-0.613541
C	-0.445046	-4.65126	-0.949367
C	2.19084	-5.01731	-0.070161
H	2.52073	-2.96202	-0.696077
C	-0.051718	-5.88478	-0.406626
H	-1.48132	-4.51214	-1.29786
C	1.26886	-6.072	0.035588
H	3.22866	-5.15553	0.270387
H	-0.780132	-6.70697	-0.331764
H	1.57954	-7.03941	0.458868
O	-2.8238	1.56571	1.28393
H	-2.88271	0.603041	1.13172
H	-3.09259	1.92362	0.415812
INT-6
C	0.474557	2.56083	0.453278
C	-0.749327	3.29151	0.164596
C	-0.708657	4.65259	-0.213752
C	0.546515	5.25358	-0.290003
C	1.75056	4.53245	-0.007745
C	1.73617	3.18801	0.360779
H	-1.63642	5.19928	-0.431286
H	0.621976	6.3128	-0.576796
H	2.7121	5.06064	-0.087393
H	2.65594	2.62758	0.577309
B	-1.31518	1.06333	0.636426
O	-1.79743	2.52394	0.305825
O	0.212673	1.32253	0.784441
C	-1.61742	0.157504	-0.684748
C	-1.24828	-1.32418	-0.546002
H	-1.10893	0.599117	-1.56955
C	0.266432	-1.60334	-0.514447
H	-1.70563	-1.75017	0.37582
H	-1.69307	-1.90472	-1.38544
H	0.721198	-1.21207	-1.4499
H	0.725269	-1.03494	0.319904
C	0.58149	-3.07302	-0.366987
C	0.679493	-3.66285	0.911415
C	0.729627	-3.90421	-1.4974
C	0.920653	-5.03819	1.05761
H	0.567612	-3.02772	1.80529
C	0.971659	-5.28039	-1.35719
H	0.658038	-3.46054	-2.50377
C	1.06753	-5.85302	-0.077779
H	0.998209	-5.47666	2.06467
H	1.0892	-5.90966	-2.25309
H	1.25984	-6.93104	0.034335
O	-1.82665	0.626056	1.87957
H	-2.70882	0.253457	-0.878991
H	-2.47372	-0.089337	1.76002
INT-7
C	0.20271	2.67458	0.631191
C	1.35547	3.05048	-0.113017
C	1.68125	4.39431	-0.312512
C	0.832301	5.37788	0.251563
C	-0.304623	5.00987	0.988994
C	-0.634657	3.64766	1.18891
H	2.5738	4.67115	-0.894052
H	1.07028	6.44302	0.107025
H	-0.952518	5.7893	1.41924
H	-1.52606	3.35083	1.76227
B	1.29746	0.73729	0.026845
O	2.00706	1.95531	-0.576489
O	0.06814	1.33489	0.678147
C	0.935141	-0.384044	-1.04872
C	-0.181164	-1.35793	-0.840972
H	1.65889	-0.649246	-1.84528
C	0.264782	-2.63542	-0.060865
H	-0.999577	-0.880098	-0.25926
H	-0.628002	-1.70026	-1.8028
H	1.06561	-3.14458	-0.637014
H	0.711636	-2.31565	0.902899
C	-0.880593	-3.58538	0.186131
C	-1.19019	-4.60869	-0.735242
C	-1.71443	-3.43057	1.31479
C	-2.29262	-5.45483	-0.533937
H	-0.550039	-4.74478	-1.6221
C	-2.81799	-4.27337	1.52055
H	-1.48782	-2.63633	2.04465
C	-3.1118	-5.28996	0.595669
H	-2.512	-6.25072	-1.26262
H	-3.45164	-4.1383	2.41093
H	-3.9751	-5.9537	0.756518
F	2.1467	0.226214	1.0671
O	0.94471	1.79785	-3.14774
H	0.458468	1.01649	-2.80934
H	1.55005	1.93149	-2.38034
INT-8
C	0.161659	2.6013	0.390273
C	1.43506	2.88153	-0.225172
C	1.87023	4.21691	-0.405449
C	1.01544	5.24878	0.004902
C	-0.245573	4.96666	0.58223
C	-0.689099	3.64476	0.784104
H	2.8588	4.41721	-0.844207
H	1.32461	6.29634	-0.130587
H	-0.892594	5.80206	0.891967
H	-1.65753	3.42599	1.25753
B	1.24973	0.590844	0.017888
O	2.14676	1.76866	-0.378904
O	-0.004853	1.296	0.558886
C	0.891886	-0.339131	-1.25223
C	-0.182479	-1.40676	-1.00244
H	1.81984	-0.819757	-1.64135
C	0.267864	-2.55673	-0.077617
H	-1.07883	-0.925148	-0.55122
H	-0.534567	-1.85508	-1.95962
H	1.12933	-3.07848	-0.548629
H	0.640777	-2.1259	0.873475
C	-0.83713	-3.54639	0.200882
C	-1.05177	-4.65973	-0.639513
C	-1.72504	-3.34921	1.28062
C	-2.11437	-5.54866	-0.409146
H	-0.368155	-4.83194	-1.4869
C	-2.7895	-4.23388	1.51596
H	-1.57251	-2.48546	1.94822
C	-2.98858	-5.33874	0.670627
H	-2.2592	-6.41341	-1.07544
H	-3.46656	-4.06217	2.36731
H	-3.82054	-6.0357	0.854748
F	1.87267	-0.083262	1.09849
O	0.352605	2.86073	-2.30221
H	0.54208	0.361275	-2.04127
H	1.21868	2.44639	-2.49686
TS-1
C	4.56056	-2.29516	-1.1487
C	3.38805	-1.56056	-0.806041
C	3.0427	-1.34749	0.532591
C	3.88395	-1.88744	1.53777
C	5.03797	-2.61168	1.2003
C	5.3926	-2.82359	-0.155675
H	2.13286	-0.783222	0.788633
H	3.62283	-1.73658	2.59682
H	5.67661	-3.02604	1.99584
H	6.29218	-3.39517	-0.430897
B	3.4532	-1.74857	-3.11326
O	2.72448	-1.16991	-1.91027
O	4.68938	-2.39935	-2.48482
C	2.53396	-2.82008	-3.88536
C	1.90812	-3.91336	-3.04245
H	2.92537	-3.1944	-4.85848
C	2.86515	-5.09277	-2.71539
H	1.56918	-3.47035	-2.08018
H	0.988412	-4.32505	-3.51813
H	3.00733	-5.71473	-3.62466
H	3.85414	-4.66899	-2.45198
C	2.35675	-5.93896	-1.57455
C	2.59142	-5.53843	-0.239144
C	1.58605	-7.0992	-1.79719
C	2.07683	-6.27854	0.836153
H	3.19133	-4.63294	-0.048233
C	1.06967	-7.84317	-0.722804
H	1.39276	-7.4253	-2.83228
C	1.31315	-7.43537	0.599259
H	2.27671	-5.95091	1.86857
H	0.474855	-8.74893	-0.919635
H	0.911234	-8.018	1.4425
C	0.14407	-1.7601	-4.70207
H	1.41449	-2.11686	-4.30761
O	-0.772388	-2.56204	-4.52735
N	0.036567	-0.548443	-5.301
C	-1.24667	-0.08153	-5.81194
H	-1.54809	0.864394	-5.31311
H	-1.1894	0.108355	-6.90526
H	-2.00501	-0.860556	-5.6125
C	1.17634	0.336366	-5.46416
H	0.985189	1.3126	-4.96754
H	2.08105	-0.114798	-5.01605
H	1.36543	0.538166	-6.54119
F	3.90021	-0.685215	-3.95523
TS-2
C	2.70763	-0.665153	-0.580948
C	3.08722	-1.37385	0.576362
C	3.40905	-0.72256	1.76631
C	3.33336	0.686557	1.75659
C	2.95297	1.39479	0.60012
C	2.63108	0.726834	-0.600511
H	3.7044	-1.28508	2.66306
H	3.57714	1.24182	2.67446
H	2.9049	2.49342	0.630689
H	2.33348	1.26959	-1.50865
B	2.67732	-2.83892	-1.04229
O	3.07338	-2.72242	0.304828
O	2.45433	-1.55956	-1.59472
C	2.39324	-4.15885	-1.76812
C	2.98578	-5.4596	-1.24985
H	2.38738	-4.07081	-2.87338
C	2.62951	-6.68229	-2.11842
H	4.0943	-5.38441	-1.16949
H	2.62898	-5.63686	-0.211523
H	1.53503	-6.67866	-2.29756
H	3.12223	-6.58127	-3.10837
C	3.01982	-7.98948	-1.47101
C	4.22251	-8.64776	-1.79859
C	2.19357	-8.55495	-0.474589
C	4.59037	-9.84116	-1.15446
H	4.87728	-8.21912	-2.57461
C	2.55758	-9.74657	0.1707
H	1.25372	-8.04169	-0.214001
C	-3.75876	10.3946	-0.167215
H	-5.53172	10.343	-1.42738
H	-1.89835	10.1758	0.941327
H	-4.04427	11.3308	0.336651
C	-0.210566	-4.7833	-1.10082
H	1.09975	-4.33228	-1.525
O	-0.294878	-5.88032	-0.564004
N	-1.18326	-3.87528	-1.29554
C	-0.942721	-2.60534	-1.96368
H	-1.55802	-2.52831	-2.88454
H	-1.21136	-1.76045	-1.29548
H	0.122349	-2.51021	-2.23694
C	-2.55022	-4.13963	-0.848324
H	-3.24774	-4.12788	-1.71163
H	-2.57921	-5.13187	-0.364082
H	-2.87486	-3.36349	-0.12444
TS-3
C	3.41488	-1.95342	-0.065018
C	2.72346	-1.22206	-1.05265
C	3.05925	0.095099	-1.36153
C	4.12684	0.66675	-0.635297
C	4.81734	-0.063255	0.350357
C	4.47165	-1.39809	0.654769
H	2.51436	0.655819	-2.13412
H	4.42264	1.70514	-0.846636
H	5.64436	0.413608	0.897217
H	5.00497	-1.97758	1.42158
B	1.79863	-3.22901	-0.88323
O	1.74702	-2.01713	-1.6068
O	2.88342	-3.21842	0.019398
C	0.962201	-4.51376	-1.21936
C	1.63703	-5.85743	-0.966308
H	0.444727	-4.44318	-2.19917
C	2.79959	-6.09617	-1.96845
H	2.05082	-5.89132	0.062924
H	0.911291	-6.69259	-1.04822
H	2.39567	-6.08261	-3.00151
H	3.5182	-5.2548	-1.88327
C	3.4998	-7.40275	-1.69722
C	4.53508	-7.47489	-0.739093
C	3.10553	-8.58906	-2.35302
C	5.16932	-8.69344	-0.456307
H	4.84866	-6.55694	-0.216113
C	3.73769	-9.81004	-2.07229
H	2.29628	-8.54816	-3.09963
C	4.77198	-9.86619	-1.12247
H	5.98105	-8.7294	0.286412
H	-3.42314	10.7237	-2.59972
H	-5.26897	10.8231	-0.901637
O	0.013157	-3.03251	0.469542
H	0.098119	-4.41898	-0.445676
H	-0.560447	-2.55944	-0.180648
TS-4
C	2.83182	-1.49345	-0.487018
C	4.05284	-1.11524	-1.12652
C	4.3945	0.233069	-1.29601
C	3.49856	1.20815	-0.806942
C	2.2968	0.83634	-0.172534
C	1.94622	-0.521593	-0.004334
H	5.33641	0.510508	-1.79222
H	3.74316	2.27462	-0.926056
H	1.61631	1.61733	0.200055
H	1.00836	-0.817975	0.488486
B	3.93989	-3.42963	-1.08883
O	4.7481	-2.19879	-1.50975
O	2.7062	-2.82568	-0.440336
C	3.56533	-4.37066	-2.36249
C	2.47847	-5.41531	-2.12475
H	4.48205	-4.85421	-2.77236
C	2.91132	-6.56206	-1.18138
H	1.58113	-4.92265	-1.68935
H	2.14088	-5.87296	-3.08273
H	3.76302	-7.10424	-1.64595
H	3.2926	-6.12245	-0.237823
C	1.78842	-7.52547	-0.886096
C	1.54126	-8.63842	-1.71802
C	0.91928	-7.30403	0.204061
C	0.465135	-9.5052	-1.46778
H	2.20992	-8.82859	-2.5734
C	-0.158334	-8.16694	0.459081
H	1.09788	-6.43935	0.863872
C	-0.389672	-9.27246	-0.377076
H	-0.294492	10.3708	-2.12676
H	-0.820085	-7.97775	1.31866
H	-1.23198	-9.95247	-0.177401
F	4.6795	-4.12449	-0.092992
O	3.16897	-2.02179	-3.90078
H	3.21659	-3.60789	-3.13151
H	3.99889	-1.88997	-3.38991
